# Supplementary material for: In vivo treatment with epigenetic modulating agents induces transcriptional alterations associated with prognosis and immunomodulation in multiple myeloma
Source: Oncotarget. 2014 Dec 26;6(5):3319–34. doi: 10.18632/oncotarget.3207 (PMC4413656; doi:10.18632/oncotarget.3207)
Supplement: Supplementary file 2 [file oncotarget-06-3319-s002.xls]

## Sheet: Sheet1
Supplementary Table S1: List of the decitabine-deregulated genes (FDR < 0.05 , fold induction >2)
Probeset	Gene Name	Fold Change	FDR	Class
1422411_s_at	Ear1 /// Ear12 /// Ear2 /// Ear3	8.68662	0.00420042	UP
1448756_at	S100a9	5.808	0.00420042	UP
1419394_s_at	S100a8	5.5571	0.00420042	UP
1421653_a_at	Igh-VJ558 /// Igha	5.30846	0.0133471	UP
1422134_at	Fosb	4.50581	0.00420042	UP
1451767_at	Ncf1	4.46267	0.00420042	UP
1429011_x_at	Snrnp70	4.2633	0.00420042	UP
1417483_at	Nfkbiz	3.84908	0.00420042	UP
1427799_x_at	Igk-V28 /// Igkv6-14 /// Igkv6-23	3.82307	0.00549286	UP
1421802_at	Ear1	3.73294	0.00420042	UP
1436202_at	Malat1	3.71869	0.00420042	UP
1440104_at	Ranbp2	3.62661	0.00420042	UP
1430585_at	5930436O19Rik	3.60054	0.00420042	UP
1429381_x_at	Igh-VJ558 /// Igha	3.33804	0.00420042	UP
1428083_at	Neat1	3.11578	0.00420042	UP
1458996_at	Itga5	3.09135	0.00420042	UP
1427747_a_at	Lcn2	3.03438	0.00420042	UP
1416382_at	Ctsc	3.01555	0.0103489	UP
1438037_at	Herc6	2.98533	0.00549286	UP
1418355_at	Nucb2	2.91946	0.00420042	UP
1449846_at	Ear12 /// Ear2 /// Ear3	2.91593	0.00420042	UP
1417394_at	Klf4	2.91013	0.00420042	UP
1448890_at	Klf2	2.87256	0.00420042	UP
1453757_at	Herc6	2.87163	0.00420042	UP
1439276_at	Adar	2.82463	0.00420042	UP
1442223_at	Enah	2.82396	0.00420042	UP
1438495_at	Top1	2.72888	0.00420042	UP
1441352_at	9430034N14Rik	2.66611	0.00420042	UP
1444482_at	A130078K24Rik	2.65904	0.00420042	UP
1456296_at	5830418K08Rik	2.65754	0.00420042	UP
1434728_at	Gria3	2.64976	0.00420042	UP
1430932_at	Slc9a8	2.64263	0.00420042	UP
1442643_at	Kdm6b	2.62177	0.00420042	UP
1448830_at	Dusp1	2.6115	0.00420042	UP
1435665_at	Trim30d	2.59609	0.00420042	UP
1417978_at	Eif4e3	2.57676	0.00420042	UP
1456652_at	Dtl	2.56796	0.00420042	UP
1423555_a_at	Ifi44	2.54764	0.00420042	UP
1418191_at	Usp18	2.54088	0.00420042	UP
1457712_at	Chd8	2.5395	0.00420042	UP
1453504_at	Taf15	2.539	0.00420042	UP
1432026_a_at	Herc6	2.53549	0.00549286	UP
1448881_at	Hp	2.52631	0.00549286	UP
1453319_at	Ccar1	2.5216	0.00549286	UP
1433968_a_at	Megf9	2.52031	0.00420042	UP
1438716_at	Trim30d	2.50637	0.0103489	UP
1419561_at	Ccl3	2.48261	0.00420042	UP
1451567_a_at	Gm16340 /// Ifi203 /// LOC100862472 /// LOC100862473	2.4629	0.00549286	UP
1451564_at	Parp14	2.45473	0.00549286	UP
1438403_s_at	Malat1	2.4463	0.00420042	UP
1417876_at	Fcgr1	2.43417	0.0103489	UP
1417395_at	Klf4	2.43303	0.00420042	UP
1448079_at	Rnf166	2.43215	0.00420042	UP
1448775_at	Gm16340 /// Ifi203 /// LOC100862472 /// LOC100862473	2.42978	0.00549286	UP
1436687_x_at	Gm10193 /// Zfp706	2.42801	0.00420042	UP
1440740_at	Ctdspl2	2.42497	0.00420042	UP
1457264_at	Phf20l1	2.42228	0.00420042	UP
1416505_at	Nr4a1	2.42026	0.00420042	UP
1460329_at	B4galt6	2.41717	0.0103489	UP
1452350_at	Brd8	2.41468	0.00420042	UP
1416041_at	Sgk1	2.39842	0.00420042	UP
1444405_at	Pydc4	2.39654	0.00549286	UP
1436871_at	Srsf7	2.3951	0.00420042	UP
1422873_at	Prg2	2.38918	0.00420042	UP
1423569_at	Gatm	2.38659	0.00549286	UP
1435792_at	Csprs /// Gm15433 /// Gm2666 /// Gm7592 /// Gm7609	2.38651	0.00420042	UP
1441112_at	Zbed6	2.37368	0.00420042	UP
1443988_at	Rbm39	2.36778	0.00420042	UP
1456429_at	Malt1	2.3638	0.00420042	UP
1436766_at	LOC100861853 /// Luc7l2	2.35231	0.00420042	UP
1434484_at	1100001G20Rik	2.34598	0.00549286	UP
1422140_at	Gm2619 /// Gm7609 /// LOC100041903 /// LOC100503923	2.33805	0.00420042	UP
1456212_x_at	Socs3	2.32907	0.00549286	UP
1442745_x_at	Rbm39	2.32887	0.00420042	UP
1447927_at	Gbp10 /// Gbp6	2.32838	0.0103489	UP
1430485_at	Trpc2	2.32642	0.00420042	UP
1418580_at	Rtp4	2.3196	0.00549286	UP
1442235_at	Plagl2	2.31627	0.00420042	UP
1446425_at	4732418C07Rik	2.30974	0.00549286	UP
1451612_at	Mt1	2.30678	0.00420042	UP
1457404_at	Nfkbiz	2.30024	0.00420042	UP
1446148_x_at	Rbm39	2.29941	0.00420042	UP
1460416_s_at	Csprs /// Gm15433 /// Gm2666 /// Gm7592 /// Gm7609 /// LOC100041903 /// LOC100503923	2.29757	0.00420042	UP
1439840_at	Polb	2.29714	0.00420042	UP
1434245_a_at	Cybasc3	2.297	0.0103489	UP
1435758_at	B4galt6	2.29644	0.0103489	UP
1433203_at	6030400A10Rik	2.29235	0.00420042	UP
1456494_a_at	Trim30a /// Trim30d	2.28631	0.00420042	UP
1426276_at	Ifih1	2.27698	0.0133471	UP
1432968_at	4930456A14Rik	2.27339	0.00420042	UP
1428024_at	Map1lc3b	2.27174	0.00549286	UP
1420342_at	Gdap10	2.27154	0.00420042	UP
1455500_at	Rnf213	2.26839	0.00420042	UP
1457001_at	Cenpk	2.26377	0.00420042	UP
1453840_at	Pabpc1	2.26171	0.00420042	UP
1453939_x_at	Gm9706	2.25899	0.00420042	UP
1446147_at	Rbm39	2.25774	0.00420042	UP
1426906_at	Mndal	2.25458	0.00420042	UP
1428735_at	Cd69	2.25269	0.00549286	UP
1438817_at	Dna2	2.226	0.00549286	UP
1436767_at	Luc7l2	2.22591	0.00420042	UP
1437129_at	E330018D03Rik	2.19805	0.00420042	UP
1457062_at	Kansl1	2.195	0.00420042	UP
1432007_s_at	Ap2a2	2.1925	0.00420042	UP
1450827_at	Kif23	2.18478	0.0103489	UP
1452125_at	Thrap3	2.18356	0.00420042	UP
1453753_at	Dtl	2.18098	0.00420042	UP
1438675_at	Sfswap	2.1775	0.00420042	UP
1418402_at	Adam19	2.176	0.00420042	UP
1457454_at	Usp47	2.17591	0.00420042	UP
1436058_at	Rsad2	2.1716	0.0133471	UP
1432631_at	Prrc1	2.17026	0.00420042	UP
1439316_at	Rbm39	2.16688	0.00420042	UP
1436487_x_at	Fbxw2	2.16336	0.00420042	UP
1437919_at	Bdp1	2.16036	0.00420042	UP
1417961_a_at	Trim30a	2.15605	0.00420042	UP
1424727_at	Ccr5	2.15335	0.00420042	UP
1440729_at	Eps15	2.15269	0.00549286	UP
1425975_a_at	Mapk8ip3	2.15217	0.00420042	UP
1442700_at	Pde4b	2.14862	0.00549286	UP
1437775_at	Dlst	2.14799	0.00420042	UP
1438454_at	Pten	2.14791	0.00420042	UP
1457293_at	Zbtb4	2.14568	0.00420042	UP
1426775_s_at	Scamp1	2.14194	0.00420042	UP
1424857_a_at	Trim34a	2.14086	0.00420042	UP
1429526_at	Brd8	2.13007	0.00420042	UP
1429900_at	5330406M23Rik	2.1174	0.00420042	UP
1427193_at	Brd8	2.11631	0.00420042	UP
1420161_at	AA409749	2.11516	0.00549286	UP
1451905_a_at	Mx1	2.10751	0.00420042	UP
1437068_at	Cenpk	2.10426	0.0103489	UP
1439095_at	Srsf11	2.1037	0.00420042	UP
1438767_at	Osm	2.09732	0.00420042	UP
1437862_at	Rbm25	2.09684	0.00420042	UP
1430165_at	Stk17b	2.09684	0.00420042	UP
1443894_at	Evi2a	2.09504	0.00420042	UP
1431591_s_at	Gm9706 /// Isg15	2.09028	0.00420042	UP
1442295_at	Arpc2	2.08912	0.00420042	UP
1455016_at	Prpf38b	2.08769	0.00420042	UP
1459951_at	Rps6kb1	2.0871	0.00420042	UP
1430228_at	Dtl	2.08702	0.00420042	UP
1428508_at	Tbc1d2b	2.08692	0.00420042	UP
1425362_at	Agfg2	2.08027	0.00420042	UP
1438781_at	Tet2	2.07164	0.00420042	UP
1451687_a_at	Hnf1b	2.07132	0.00420042	UP
1417279_at	Itpr1	2.06997	0.0133471	UP
1438676_at	Gbp6	2.06876	0.0133471	UP
1439477_at	Ube2b	2.06761	0.00420042	UP
1437576_at	2810427A07Rik	2.06611	0.00420042	UP
1440658_at	Ammecr1l	2.06318	0.00420042	UP
1455759_a_at	Ankhd1	2.06202	0.00420042	UP
1430000_at	B230117O15Rik	2.05804	0.0103489	UP
1446512_at	Zc3h15	2.05517	0.00420042	UP
1427742_a_at	Klf6	2.05039	0.00420042	UP
1442731_at	Pds5a	2.03943	0.00549286	UP
1442744_at	Rbm39	2.0394	0.00420042	UP
1453981_at	Fam122a	2.03419	0.00420042	UP
1418280_at	Klf6	2.03401	0.00420042	UP
1451860_a_at	Trim30a	2.03303	0.00420042	UP
1435454_a_at	BC006779	2.02975	0.00420042	UP
1444279_at	Huwe1	2.02489	0.00420042	UP
1445452_at	Traf1	2.01718	0.00420042	UP
1430560_at	Mir1894 /// Ppp1r10	2.01417	0.00420042	UP
1437965_at	Heatr1	2.01398	0.00420042	UP
1448694_at	Jun	2.01287	0.00420042	UP
1433863_at	Btf3	2.01237	0.00420042	UP
1442832_at	Ankrd52	2.01141	0.0133471	UP
1452231_x_at	Mndal	2.01077	0.00420042	UP
1429883_at	Actl6a	2.00761	0.00420042	UP
1441689_at	Nup153	2.00745	0.00420042	UP
1439520_at	Dtl	2.00714	0.00420042	UP
1442497_at	Smchd1	2.0009	0.00420042	UP
1437312_at	Bmpr1b	0.496353	0.0209075	DOWN
1419735_at	Csn3	0.495677	0.0131022	DOWN
1456596_at	Fam70a	0.486214	0.0131022	DOWN
1436948_a_at	Fam70a	0.472741	0.0131022	DOWN
1437137_at	Fam70a	0.472213	0.0209075	DOWN
1439006_x_at	Fam70a	0.455971	0.0131022	DOWN
1424272_at	Stat3	0.451837	0.0209075	DOWN
1450790_at	Tg	0.421684	0.0209075	DOWN
