# Supplementary material for: In vivo treatment with epigenetic modulating agents induces transcriptional alterations associated with prognosis and immunomodulation in multiple myeloma
Source: Oncotarget. 2014 Dec 26;6(5):3319–34. doi: 10.18632/oncotarget.3207 (PMC4413656; doi:10.18632/oncotarget.3207)
Supplement: Supplementary file 3 [file oncotarget-06-3319-s003.xls]

## Sheet: Sheet1
Supplementary Table S2: List of the quisinostat dereguleted genes (FDR < 0.05, fold induction >2)
Probeset	Gene Name	Fold Change	FDR	Class
1422411_s_at	Ear1 /// Ear12 /// Ear2 /// Ear3	23.3265	< 0.001	UP
1440938_at	Treml2	11.0145	< 0.001	UP
1422412_x_at	Ear3	10.6239	< 0.001	UP
1421802_at	Ear1	8.69705	< 0.001	UP
1429543_at	6230424C14Rik	8.16245	< 0.001	UP
1449846_at	Ear12 /// Ear2 /// Ear3	7.14384	< 0.001	UP
1417483_at	Nfkbiz	6.45335	< 0.001	UP
1422134_at	Fosb	6.13355	< 0.001	UP
1449363_at	Atf3	5.69242	< 0.001	UP
1442700_at	Pde4b	5.47409	< 0.001	UP
1434728_at	Gria3	5.35841	< 0.001	UP
1417394_at	Klf4	5.30621	< 0.001	UP
1446425_at	4732418C07Rik	5.24785	< 0.001	UP
1430585_at	5930436O19Rik	5.09344	< 0.001	UP
1417395_at	Klf4	4.99858	< 0.001	UP
1419394_s_at	S100a8	4.96088	< 0.001	UP
1437458_x_at	Clu	4.91496	< 0.001	UP
1421811_at	Thbs1 /// X99384	4.89603	< 0.001	UP
1422873_at	Prg2	4.8579	< 0.001	UP
1444396_at	Trp53inp2	4.84477	< 0.001	UP
1437689_x_at	Clu	4.72529	< 0.001	UP
1451767_at	Ncf1	4.72126	< 0.001	UP
1448890_at	Klf2	4.71541	< 0.001	UP
1449757_x_at	Dntt	4.69846	< 0.001	UP
1429011_x_at	Snrnp70	4.68595	< 0.001	UP
1442223_at	Enah	4.539	< 0.001	UP
1417065_at	Egr1	4.51577	< 0.001	UP
1419561_at	Ccl3	4.51074	< 0.001	UP
1428735_at	Cd69	4.38564	< 0.001	UP
1421525_a_at	Naip5	4.36524	< 0.001	UP
1433575_at	Sox4	4.27901	< 0.001	UP
1436202_at	Malat1	4.27193	< 0.001	UP
1436836_x_at	Cnn3	4.26985	< 0.001	UP
1416505_at	Nr4a1	4.12862	< 0.001	UP
1425684_at	Akr1b10	4.12136	< 0.001	UP
1417978_at	Eif4e3	4.12018	< 0.001	UP
1456389_at	Zeb2	4.03312	< 0.001	UP
1447830_s_at	Rgs2	3.92205	< 0.001	UP
1422943_a_at	Hspb1	3.91498	< 0.001	UP
1443768_at	Rhoa	3.87792	< 0.001	UP
1438495_at	Top1	3.8536	< 0.001	UP
1440104_at	Ranbp2	3.82985	< 0.001	UP
1446147_at	Rbm39	3.82194	< 0.001	UP
1425964_x_at	Hspb1	3.81557	< 0.001	UP
1428083_at	Neat1	3.78365	< 0.001	UP
1416072_at	Cd34	3.78235	< 0.001	UP
1436687_x_at	Gm10193 /// Zfp706	3.73232	< 0.001	UP
1442745_x_at	Rbm39	3.66013	< 0.001	UP
1429175_at	Tmem178	3.64987	< 0.001	UP
1449136_at	Epx	3.63585	< 0.001	UP
1436766_at	LOC100861853 /// Luc7l2	3.62969	< 0.001	UP
1416041_at	Sgk1	3.62002	< 0.001	UP
1418778_at	Ccdc109b	3.61087	< 0.001	UP
1460591_at	Esr1	3.58389	< 0.001	UP
1435396_at	Stxbp6	3.57039	< 0.001	UP
1445882_at	Cd300lb	3.56377	< 0.001	UP
1458996_at	Itga5	3.55659	< 0.001	UP
1455899_x_at	Socs3	3.5504	< 0.001	UP
1426642_at	Fn1	3.53182	< 0.001	UP
1424542_at	S100a4	3.5153	< 0.001	UP
1456300_at	Ilvbl	3.50709	< 0.001	UP
1419334_at	Ctla4	3.48484	< 0.001	UP
1450291_s_at	Ms4a4c	3.48473	< 0.001	UP
1449434_at	Car3	3.47575	< 0.001	UP
1446148_x_at	Rbm39	3.46393	< 0.001	UP
1418355_at	Nucb2	3.45407	< 0.001	UP
1433968_a_at	Megf9	3.45118	< 0.001	UP
1455161_at	AI504432	3.43069	< 0.001	UP
1455570_x_at	Cnn3	3.424	< 0.001	UP
1450194_a_at	Myb	3.41182	< 0.001	UP
1448881_at	Hp	3.35797	< 0.001	UP
1457404_at	Nfkbiz	3.35491	< 0.001	UP
1443551_at	Atp2a2	3.33495	< 0.001	UP
1428024_at	Map1lc3b	3.31229	< 0.001	UP
1425685_at	Akr1b10	3.27469	< 0.001	UP
1456341_a_at	Klf9	3.26141	< 0.001	UP
1448830_at	Dusp1	3.26131	< 0.001	UP
1457366_at	Cdc40	3.24501	< 0.001	UP
1452717_at	Slc25a24	3.21722	< 0.001	UP
1417219_s_at	Tmsb10	3.20809	< 0.001	UP
1433939_at	Aff3	3.20568	< 0.001	UP
1440865_at	Ifitm6	3.19945	< 0.001	UP
1419247_at	Rgs2	3.17781	< 0.001	UP
1456980_at	Rab44	3.17745	< 0.001	UP
1457722_at	Klrb1f	3.17652	< 0.001	UP
1418084_at	Nrp1	3.17475	< 0.001	UP
1424727_at	Ccr5	3.16466	< 0.001	UP
1442744_at	Rbm39	3.13977	< 0.001	UP
1433203_at	6030400A10Rik	3.13321	< 0.001	UP
1417122_at	Vav3	3.09331	< 0.001	UP
1421317_x_at	Myb	3.08832	< 0.001	UP
1435343_at	Dock10	3.08302	< 0.001	UP
1453840_at	Pabpc1	3.07945	< 0.001	UP
1430165_at	Stk17b	3.0756	< 0.001	UP
1435381_at	Atat1	3.07144	< 0.001	UP
1418480_at	Ppbp	3.07143	< 0.001	UP
1426260_a_at	LOC100048662 /// LOC100048744 /// Ugt1a1 /// Ugt1a10 /// Ugt1a2 /// Ugt1a5 /// Ugt1a6a /// Ugt1a6b /// Ugt1a7c /// Ugt1a9	3.07126	< 0.001	UP
1416416_x_at	Gstm1	3.06237	< 0.001	UP
1434414_at	Foxred2	3.0531	< 0.001	UP
1433634_at	Irf2bp2	3.04908	< 0.001	UP
1456212_x_at	Socs3	3.03498	< 0.001	UP
1416318_at	Serpinb1a	3.02671	< 0.001	UP
1430038_at	Gphn	3.00098	< 0.001	UP
1424704_at	Runx2	3.00057	< 0.001	UP
1425421_at	Gm20274	2.99698	< 0.001	UP
1443894_at	Evi2a	2.99036	< 0.001	UP
1430458_at	Supt6h	2.98879	< 0.001	UP
1434447_at	Met	2.98281	< 0.001	UP
1439036_a_at	Atp1b1	2.97649	< 0.001	UP
1438439_at	Gpr171	2.96731	< 0.001	UP
1454984_at	Lifr	2.95682	< 0.001	UP
1415960_at	Mpo	2.94451	< 0.001	UP
1426438_at	Ddx3y	2.94199	< 0.001	UP
1457319_at	A130038J17Rik	2.93862	< 0.001	UP
1460203_at	Itpr1	2.93256	< 0.001	UP
1435710_at	AI661384	2.93162	< 0.001	UP
1416778_at	Sdpr	2.91425	< 0.001	UP
1422124_a_at	Ptprc	2.91341	< 0.001	UP
1436871_at	Srsf7	2.91192	< 0.001	UP
1446619_at	A130038J17Rik	2.91007	< 0.001	UP
1435338_at	Cdk6	2.90821	< 0.001	UP
1438403_s_at	Malat1	2.90398	< 0.001	UP
1442643_at	Kdm6b	2.89596	< 0.001	UP
1448929_at	F13a1	2.88409	< 0.001	UP
1449366_at	Mmp8	2.88046	< 0.001	UP
1417936_at	Ccl9	2.87659	< 0.001	UP
1457712_at	Chd8	2.87529	< 0.001	UP
1438169_a_at	Frmd4b	2.85639	< 0.001	UP
1448471_a_at	Ctla2a	2.85165	< 0.001	UP
1452123_s_at	Frmd4b	2.85094	< 0.001	UP
1442003_at	Diap2	2.84686	< 0.001	UP
1452217_at	Ahnak	2.84234	< 0.001	UP
1420398_at	Rgs18	2.83754	< 0.001	UP
1416927_at	Trp53inp1	2.83161	< 0.001	UP
1442256_at	Prkcd	2.82769	< 0.001	UP
1420394_s_at	Gp49a /// Lilrb4	2.8205	< 0.001	UP
1449856_at	Rgs18	2.81623	< 0.001	UP
1427742_a_at	Klf6	2.81603	< 0.001	UP
1430131_at	Cr1l	2.81239	< 0.001	UP
1453319_at	Ccar1	2.80368	< 0.001	UP
1439247_at	Dock10	2.79361	< 0.001	UP
1427076_at	Mpeg1	2.7904	< 0.001	UP
1420671_x_at	Ms4a4c	2.78927	< 0.001	UP
1416811_s_at	Ctla2a /// Ctla2b	2.78498	< 0.001	UP
1457062_at	Kansl1	2.78332	< 0.001	UP
1442235_at	Plagl2	2.77654	< 0.001	UP
1456762_at	Gimap6	2.7754	< 0.001	UP
1456652_at	Dtl	2.77054	< 0.001	UP
1450731_s_at	Tnfrsf21	2.76872	< 0.001	UP
1457117_at	Nfe2l2	2.76407	< 0.001	UP
1456706_at	4833441D16Rik	2.7536	< 0.001	UP
1460273_a_at	Naip2	2.75328	< 0.001	UP
1439316_at	Rbm39	2.75147	< 0.001	UP
1438675_at	Sfswap	2.75032	< 0.001	UP
1456296_at	5830418K08Rik	2.74785	< 0.001	UP
1432631_at	Prrc1	2.74434	< 0.001	UP
1436767_at	Luc7l2	2.73987	< 0.001	UP
1440378_at	Sec11c	2.73324	< 0.001	UP
1434401_at	Zcchc2	2.72374	< 0.001	UP
1436902_x_at	Tmsb10	2.71828	< 0.001	UP
1441112_at	Zbed6	2.71546	< 0.001	UP
1454422_at	4930456J16Rik	2.71467	< 0.001	UP
1423233_at	Cebpd	2.71227	< 0.001	UP
1418744_s_at	Tesc	2.70718	< 0.001	UP
1454532_at	C030043A13Rik	2.7069	< 0.001	UP
1417268_at	Cd14	2.7026	< 0.001	UP
1426171_x_at	Klra7	2.69426	< 0.001	UP
1437542_at	Ikzf2	2.68531	< 0.001	UP
1429883_at	Actl6a	2.68118	< 0.001	UP
1419872_at	Csf1r	2.67363	< 0.001	UP
1456064_at	AI504432	2.66966	< 0.001	UP
1452077_at	Ddx3y	2.66484	< 0.001	UP
1430000_at	B230117O15Rik	2.66428	< 0.001	UP
1425398_at	Hist1h2bf /// Hist1h2bj /// Hist1h2bl /// Hist1h2bn /// Hist1h2bq /// Hist1h2br	2.66185	< 0.001	UP
1437797_at	Atp2a2	2.66008	< 0.001	UP
1437129_at	E330018D03Rik	2.65688	< 0.001	UP
1420699_at	Clec7a	2.65662	< 0.001	UP
1421182_at	Clec1b	2.6512	< 0.001	UP
1443490_at	D3Ertd34e	2.64899	< 0.001	UP
1450700_at	Cdc42ep3	2.64409	< 0.001	UP
1417481_at	Ramp1	2.64289	< 0.001	UP
1440764_at	Araf	2.63534	< 0.001	UP
1434510_at	Papss2	2.6353	< 0.001	UP
1417210_at	Eif2s3y	2.62862	< 0.001	UP
1424604_s_at	Sumf1	2.62684	< 0.001	UP
1437870_at	Slco4c1	2.62346	< 0.001	UP
1422734_a_at	Myb	2.61943	< 0.001	UP
1437717_x_at	2610005L07Rik	2.61713	< 0.001	UP
1437041_at	Sfrs18	2.61392	< 0.001	UP
1452350_at	Brd8	2.61331	< 0.001	UP
1448659_at	Casp7	2.61075	< 0.001	UP
1448694_at	Jun	2.61055	< 0.001	UP
1453981_at	Fam122a	2.60511	< 0.001	UP
1420563_at	Gria3	2.60483	< 0.001	UP
1438781_at	Tet2	2.59794	< 0.001	UP
1452514_a_at	Kit	2.59737	< 0.001	UP
1441371_at	Plxna4	2.59376	< 0.001	UP
1459133_at	Edem3	2.59299	< 0.001	UP
1439095_at	Srsf11	2.58936	< 0.001	UP
1439293_at	BC031353	2.58691	< 0.001	UP
1455626_at	Hoxa9	2.58521	< 0.001	UP
1420994_at	B3gnt5	2.58033	< 0.001	UP
1448823_at	Cxcl12	2.57315	< 0.001	UP
1450545_a_at	Dntt	2.57295	< 0.001	UP
1433885_at	Iqgap2	2.57266	< 0.001	UP
1452659_at	Dek	2.5717	< 0.001	UP
1438666_at	Ldlrad3	2.56681	< 0.001	UP
1448213_at	Anxa1	2.56545	< 0.001	UP
1448943_at	Nrp1	2.56131	< 0.001	UP
1423672_at	Ttc30b	2.5612	< 0.001	UP
1444668_at	Astx	2.56102	< 0.001	UP
1448409_at	Lrmp	2.56064	< 0.001	UP
1459601_at	Sik1	2.56003	< 0.001	UP
1446512_at	Zc3h15	2.55691	< 0.001	UP
1438118_x_at	Vim	2.55454	< 0.001	UP
1436136_at	Noc2l	2.55435	< 0.001	UP
1444482_at	A130078K24Rik	2.55263	< 0.001	UP
1418365_at	Ctsh	2.54291	< 0.001	UP
1454758_a_at	Tsc22d1	2.54259	< 0.001	UP
1448919_at	Cd302	2.54079	< 0.001	UP
1453753_at	Dtl	2.54014	< 0.001	UP
1427442_a_at	App	2.53951	< 0.001	UP
1418402_at	Adam19	2.53918	< 0.001	UP
1419594_at	Ctsg	2.53724	< 0.001	UP
1449831_at	Tctex1d1	2.53193	< 0.001	UP
1420442_at	Cacna1s	2.53169	< 0.001	UP
1453356_at	Cpsf7	2.53132	< 0.001	UP
1443527_at	Terf1	2.52596	< 0.001	UP
1418280_at	Klf6	2.52267	< 0.001	UP
1442616_at	Grasp	2.51953	< 0.001	UP
1430317_at	Ube2j2	2.5184	< 0.001	UP
1437965_at	Heatr1	2.51623	< 0.001	UP
1445201_at	Zfp53	2.51487	< 0.001	UP
1437917_at	D530037H12Rik	2.51383	< 0.001	UP
1416066_at	Cd9	2.51318	< 0.001	UP
1422527_at	H2-DMa	2.51241	< 0.001	UP
1451790_a_at	Tfpi	2.51139	< 0.001	UP
1420161_at	AA409749	2.51096	< 0.001	UP
1418561_at	Sf3b1	2.50546	< 0.001	UP
1430089_at	5830469G19Rik	2.50488	< 0.001	UP
1430932_at	Slc9a8	2.50295	< 0.001	UP
1436759_x_at	Cnn3	2.50241	< 0.001	UP
1460245_at	Klrd1	2.5009	< 0.001	UP
1425362_at	Agfg2	2.50035	< 0.001	UP
1421186_at	Ccr2	2.49947	< 0.001	UP
1450792_at	Tyrobp	2.49896	< 0.001	UP
1448079_at	Rnf166	2.49818	< 0.001	UP
1430043_at	Ttc19	2.49366	< 0.001	UP
1433632_at	Irf2bp2	2.48895	< 0.001	UP
1447743_x_at	Ext2	2.48887	< 0.001	UP
1456896_at	6720462K09Rik	2.48585	< 0.001	UP
1456351_at	Brd8	2.48516	< 0.001	UP
1443396_at	Smndc1	2.47737	< 0.001	UP
1438454_at	Pten	2.47286	< 0.001	UP
1423883_at	Acsl1	2.47211	< 0.001	UP
1437185_s_at	Tmsb10	2.47193	< 0.001	UP
1456413_at	Pde4dip	2.47115	< 0.001	UP
1456046_at	Cd93	2.46858	< 0.001	UP
1435857_s_at	Aplp1	2.46659	< 0.001	UP
1422748_at	Zeb2	2.46375	< 0.001	UP
1458642_at	Klre1	2.457	< 0.001	UP
1420611_at	Prkacb	2.4553	< 0.001	UP
1452809_at	Izumo4	2.45342	< 0.001	UP
1432007_s_at	Ap2a2	2.45143	< 0.001	UP
1442295_at	Arpc2	2.44558	< 0.001	UP
1455287_at	Cdk6	2.44415	< 0.001	UP
1446316_at	Lpin2	2.44236	< 0.001	UP
1438559_x_at	Slc44a2	2.43947	< 0.001	UP
1456292_a_at	Vim	2.43883	< 0.001	UP
1458056_at	Srek1	2.43281	< 0.001	UP
1448056_at	Huwe1	2.43045	< 0.001	UP
1418255_s_at	Srf	2.42665	< 0.001	UP
1441352_at	9430034N14Rik	2.42358	< 0.001	UP
1442497_at	Smchd1	2.41476	< 0.001	UP
1439081_at	Mgea5	2.41452	< 0.001	UP
1437775_at	Dlst	2.41399	< 0.001	UP
1423590_at	Napsa	2.41147	< 0.001	UP
1418188_a_at	Malat1	2.40703	< 0.001	UP
1457593_at	2610202C22Rik	2.40556	< 0.001	UP
1436714_at	Lpp	2.4053	< 0.001	UP
1427285_s_at	Malat1	2.39637	< 0.001	UP
1439094_at	Cltc	2.39546	< 0.001	UP
1419538_at	Flt3	2.39431	< 0.001	UP
1426454_at	Arhgdib	2.39237	< 0.001	UP
1437543_at	Fubp1	2.39082	< 0.001	UP
1442798_x_at	Hk3	2.38834	< 0.001	UP
1441409_at	BC030307	2.38817	< 0.001	UP
1436740_at	2610005L07Rik	2.38733	< 0.001	UP
1445452_at	Traf1	2.38543	< 0.001	UP
1448301_s_at	Serpinb1a	2.38467	< 0.001	UP
1430228_at	Dtl	2.38171	< 0.001	UP
1455435_s_at	Chdh	2.38163	< 0.001	UP
1457454_at	Usp47	2.38138	< 0.001	UP
1446528_at	Scyl2	2.37987	< 0.001	UP
1419537_at	Tfec	2.37806	< 0.001	UP
1447448_s_at	Klf6	2.3779	< 0.001	UP
1442083_at	Rsrc2	2.37524	< 0.001	UP
1415856_at	Emb	2.37439	< 0.001	UP
1419033_at	2610018G03Rik	2.37387	< 0.001	UP
1454666_at	Klf3	2.37362	< 0.001	UP
1426725_s_at	Ets1	2.37068	< 0.001	UP
1422316_at	Gp1ba	2.36932	< 0.001	UP
1415906_at	Tmsb4x	2.36829	< 0.001	UP
1448620_at	Fcgr3	2.36658	< 0.001	UP
1436944_x_at	Pisd-ps1 /// Pisd-ps3	2.36609	< 0.001	UP
1439638_at	Erbb2ip	2.36167	< 0.001	UP
1436686_at	Gm10193 /// Zfp706	2.35958	< 0.001	UP
1439956_at	Ms4a6b	2.35766	< 0.001	UP
1451474_a_at	Parp8	2.3572	< 0.001	UP
1456689_at	Rnf10	2.35653	< 0.001	UP
1417676_a_at	Ptpro	2.35535	< 0.001	UP
1452815_at	P2ry10	2.35489	< 0.001	UP
1436487_x_at	Fbxw2	2.35427	< 0.001	UP
1440925_at	Gm19773	2.35374	< 0.001	UP
1435694_at	Arhgap26	2.35308	< 0.001	UP
1454704_at	Scarb2	2.35174	< 0.001	UP
1425947_at	Ifng	2.35053	< 0.001	UP
1433942_at	Myo6	2.34847	< 0.001	UP
1456772_at	Ncf1	2.34821	< 0.001	UP
1434897_a_at	Slc25a4	2.34609	< 0.001	UP
1430560_at	Mir1894 /// Ppp1r10	2.3447	< 0.001	UP
1446550_at	Gspt1	2.3438	< 0.001	UP
1456367_at	Fut8	2.34069	< 0.001	UP
1456201_at	4632427E13Rik	2.33837	< 0.001	UP
1442596_at	Klhdc2	2.33754	< 0.001	UP
1419669_at	Prtn3	2.33594	< 0.001	UP
1429060_at	Malat1	2.33582	< 0.001	UP
1436538_at	Ankrd37	2.33499	< 0.001	UP
1460330_at	Anxa3	2.3325	< 0.001	UP
1460351_at	Gm12854 /// S100a11	2.33055	< 0.001	UP
1437311_at	Snhg11	2.32866	< 0.001	UP
1417409_at	Jun	2.32848	< 0.001	UP
1436240_at	B230214O09Rik	2.32706	< 0.001	UP
1459363_at	Atxn2	2.32699	< 0.001	UP
1419589_at	Cd93	2.32644	< 0.001	UP
1441266_at	Strn3	2.3259	< 0.001	UP
1440945_at	Glcci1	2.32578	< 0.001	UP
1438239_at	Mid1	2.32554	< 0.001	UP
1415904_at	Lpl	2.32531	< 0.001	UP
1439477_at	Ube2b	2.32281	< 0.001	UP
1442484_at	D9Ertd306e	2.32029	< 0.001	UP
1426301_at	Alcam	2.31918	< 0.001	UP
1428433_at	Hipk2	2.31785	< 0.001	UP
1451413_at	Cast	2.31771	< 0.001	UP
1433863_at	Btf3	2.31418	< 0.001	UP
1442824_at	8030497I03Rik	2.31367	< 0.001	UP
1416527_at	Rab32	2.31135	< 0.001	UP
1450641_at	Vim	2.31107	< 0.001	UP
1447809_x_at	Zfp420	2.31102	< 0.001	UP
1430077_at	Srsf11	2.3087	< 0.001	UP
1426925_at	Rc3h2	2.30748	< 0.001	UP
1454617_at	Arrdc3	2.30505	< 0.001	UP
1441485_at	Yipf6	2.30373	< 0.001	UP
1436898_at	Sfpq	2.3024	< 0.001	UP
1428562_at	2210403K04Rik	2.30226	< 0.001	UP
1441972_at	6230424C14Rik	2.30066	< 0.001	UP
1434273_at	Fam174b	2.29963	< 0.001	UP
1440658_at	Ammecr1l	2.29827	< 0.001	UP
1419620_at	Pttg1	2.29563	< 0.001	UP
1445827_at	Zmynd8	2.2953	< 0.001	UP
1456429_at	Malt1	2.29089	< 0.001	UP
1423319_at	Hhex	2.28871	< 0.001	UP
1449305_at	F10	2.28785	< 0.001	UP
1457264_at	Phf20l1	2.28641	< 0.001	UP
1440671_at	A130012E19Rik	2.28574	< 0.001	UP
1429524_at	Myo1f	2.28466	< 0.001	UP
1431256_at	5033423O07Rik	2.283	< 0.001	UP
1421375_a_at	S100a6	2.28061	< 0.001	UP
1455831_at	Fus	2.27933	< 0.001	UP
1452125_at	Thrap3	2.27571	< 0.001	UP
1433398_at	Fgd3	2.27457	< 0.001	UP
1421935_at	Rps20	2.27414	< 0.001	UP
1438049_at	2610005L07Rik	2.27318	< 0.001	UP
1450753_at	Nkg7	2.26784	< 0.001	UP
1434684_at	Rin3	2.26649	< 0.001	UP
1457732_at	Pcmtd2	2.26335	< 0.001	UP
1429900_at	5330406M23Rik	2.25916	< 0.001	UP
1453976_at	4432414F05Rik	2.25868	< 0.001	UP
1455746_at	Kif13a	2.25836	< 0.001	UP
1437359_at	Rnps1	2.25815	< 0.001	UP
1424927_at	Glipr1	2.25612	< 0.001	UP
1418806_at	Csf3r	2.25474	< 0.001	UP
1421800_at	Phxr1	2.25444	< 0.001	UP
1430705_at	Puf60	2.25331	< 0.001	UP
1433508_at	Klf6	2.25158	< 0.001	UP
1423645_a_at	Ddx5	2.25017	< 0.001	UP
1427892_at	Myo1g	2.24995	< 0.001	UP
1438873_at	Zfp389	2.2469	< 0.001	UP
1459843_s_at	Smad1	2.24433	< 0.001	UP
1415857_at	Emb	2.24415	< 0.001	UP
1435748_at	Gda	2.23975	< 0.001	UP
1449347_a_at	Xlr4a /// Xlr4b /// Xlr4c /// Xlr4d-ps	2.23588	< 0.001	UP
1435749_at	Gda	2.23432	< 0.001	UP
1418809_at	Pira1 /// Pira2 /// Pira6	2.23344	< 0.001	UP
1450070_s_at	Pak1	2.23342	< 0.001	UP
1443117_at	Eya1	2.23185	< 0.001	UP
1429469_at	A930013F10Rik	2.23171	< 0.001	UP
1430485_at	Trpc2	2.22577	< 0.001	UP
1452948_at	Tnfaip8l2	2.22564	< 0.001	UP
1430360_at	4833412C15Rik	2.22502	< 0.001	UP
1448546_at	Rassf3	2.22499	< 0.001	UP
1417741_at	Pygl	2.2235	< 0.001	UP
1442155_at	4632427E13Rik	2.22338	< 0.001	UP
1434881_s_at	Kctd12	2.22216	< 0.001	UP
1438249_at	Usp7	2.22132	< 0.001	UP
1442945_at	2010109K09Rik	2.21979	< 0.001	UP
1419248_at	Rgs2	2.21787	< 0.001	UP
1448340_at	Tmem30a	2.2142	< 0.001	UP
1456735_x_at	Acpl2	2.21352	< 0.001	UP
1416008_at	Satb1	2.21268	< 0.001	UP
1445181_at	Eml5	2.21213	< 0.001	UP
1437576_at	2810427A07Rik	2.20999	< 0.001	UP
1423976_at	4930453N24Rik	2.20992	< 0.001	UP
1437660_at	Nktr	2.20935	< 0.001	UP
1426159_x_at	Tcrb-J	2.20919	< 0.001	UP
1430415_at	Phf6	2.20809	< 0.001	UP
1434642_at	Hsd17b11	2.20649	< 0.001	UP
1429189_at	Arsb	2.20217	< 0.001	UP
1455740_at	Hnrnpa1	2.20071	< 0.001	UP
1421628_at	Il18r1	2.19822	< 0.001	UP
1455612_at	Slc38a9	2.19817	< 0.001	UP
1448208_at	Smad1	2.19681	< 0.001	UP
1437249_at	Skap1	2.19641	< 0.001	UP
1435464_at	1110003E01Rik	2.19448	< 0.001	UP
1416382_at	Ctsc	2.19428	< 0.001	UP
1440081_at	Cep192	2.19406	< 0.001	UP
1442018_at	Btg1	2.19392	< 0.001	UP
1435477_s_at	Fcgr2b	2.19312	< 0.001	UP
1416007_at	Satb1	2.18996	< 0.001	UP
1434929_at	BC035044	2.18471	< 0.001	UP
1421402_at	Mta3	2.18265	< 0.001	UP
1455016_at	Prpf38b	2.18009	< 0.001	UP
1459923_at	Bex6	2.1793	< 0.001	UP
1443988_at	Rbm39	2.1773	< 0.001	UP
1418189_s_at	Malat1	2.17563	< 0.001	UP
1422977_at	Gp1bb	2.1755	< 0.001	UP
1422928_at	Elane	2.17271	< 0.001	UP
1442382_at	Mast4	2.17229	< 0.001	UP
1441753_at	Rictor	2.16831	< 0.001	UP
1453237_at	Qars	2.16719	< 0.001	UP
1425536_at	Stx3	2.166	< 0.001	UP
1426096_at	Prmt7	2.16301	< 0.001	UP
1440260_at	Ccdc58	2.1619	< 0.001	UP
1452222_at	Utrn	2.16035	< 0.001	UP
1429146_at	Svip	2.15681	< 0.001	UP
1443923_at	Akap13	2.15664	< 0.001	UP
1428730_at	Krit1	2.15588	< 0.001	UP
1438767_at	Osm	2.15545	< 0.001	UP
1460579_at	Dnpep	2.15434	< 0.001	UP
1439033_at	Zcchc7	2.15273	< 0.001	UP
1417601_at	Rgs1	2.15259	< 0.001	UP
1440263_at	Nrp	2.15243	< 0.001	UP
1435284_at	Rtn4	2.14753	< 0.001	UP
1457027_at	Dhtkd1	2.14328	< 0.001	UP
1422433_s_at	Idh1	2.14319	< 0.001	UP
1428663_at	Sgms2	2.14208	< 0.001	UP
1449109_at	Socs2	2.14145	< 0.001	UP
1444376_at	Sesn1	2.14056	< 0.001	UP
1443471_at	Zbtb20	2.13753	< 0.001	UP
1432968_at	4930456A14Rik	2.13618	< 0.001	UP
1459185_at	Npat	2.13508	< 0.001	UP
1454681_at	Esrp1	2.13499	< 0.001	UP
1417894_at	Gpr97	2.13187	< 0.001	UP
1441477_at	Calu	2.12843	< 0.001	UP
1457438_at	Gm11827	2.12839	< 0.001	UP
1434283_at	Arid5b	2.12795	< 0.001	UP
1455737_at	Ppm1h	2.12676	< 0.001	UP
1424683_at	Fam134b	2.12497	< 0.001	UP
1452410_a_at	Fes	2.12445	< 0.001	UP
1443951_at	C230076A16Rik	2.12412	< 0.001	UP
1438764_at	Anxa7	2.12385	< 0.001	UP
1427425_at	Mcart1	2.12335	< 0.001	UP
1441689_at	Nup153	2.12188	< 0.001	UP
1441400_at	1810029B16Rik	2.12171	< 0.001	UP
1459573_at	Rpf1	2.11808	< 0.001	UP
1434292_at	Snhg11	2.11636	< 0.001	UP
1438582_at	Actr5	2.11421	< 0.001	UP
1416021_a_at	Fabp5 /// Gm3601	2.10871	< 0.001	UP
1442305_at	Gtpbp2	2.10825	< 0.001	UP
1438080_at	Mrpl11	2.10642	< 0.001	UP
1439066_at	Angpt1	2.10451	< 0.001	UP
1448437_a_at	Gtpbp2	2.1034	< 0.001	UP
1436222_at	Gas5	2.10261	< 0.001	UP
1438816_at	Ahctf1	2.09912	< 0.001	UP
1418649_at	Egln3	2.09794	< 0.001	UP
1431222_at	Tiam2	2.09335	< 0.001	UP
1424524_at	Dram1	2.09131	< 0.001	UP
1439238_at	Sun2	2.09007	< 0.001	UP
1422603_at	Rnase4	2.08978	< 0.001	UP
1430058_at	Slbp	2.08782	< 0.001	UP
1437919_at	Bdp1	2.08748	< 0.001	UP
1430494_at	Urgcp	2.08682	< 0.001	UP
1442271_at	Ckap5	2.08569	< 0.001	UP
1416679_at	Abcd3	2.08283	< 0.001	UP
1433633_at	Irf2bp2	2.08276	< 0.001	UP
1439276_at	Adar	2.082	< 0.001	UP
1459878_a_at	A430107O13Rik	2.08167	< 0.001	UP
1435959_at	Arhgap15	2.07833	< 0.001	UP
1445391_at	Diap1	2.07831	< 0.001	UP
1460555_at	Fam65b	2.07823	< 0.001	UP
1452016_at	Alox5ap	2.07769	< 0.001	UP
1448575_at	Il7r	2.07736	< 0.001	UP
1426775_s_at	Scamp1	2.07658	< 0.001	UP
1429390_at	Acpl2	2.07409	< 0.001	UP
1418920_at	Cldn15	2.07345	< 0.001	UP
1439497_at	Atxn7l1	2.07264	< 0.001	UP
1435550_at	Mll2	2.07226	< 0.001	UP
1427193_at	Brd8	2.07029	< 0.001	UP
1429478_at	6720463M24Rik	2.06929	< 0.001	UP
1438404_at	Rnf144a	2.06901	< 0.001	UP
1455987_at	Sec61a1	2.06713	< 0.001	UP
1429639_at	Gpcpd1	2.06647	< 0.001	UP
1439082_at	Ddx50	2.06643	< 0.001	UP
1438338_at	Mdh1	2.06596	< 0.001	UP
1416022_at	Fabp5	2.0634	< 0.001	UP
1430397_at	Got2	2.06069	< 0.001	UP
1438519_at	Klhl24	2.06053	< 0.001	UP
1456061_at	Gimap8	2.05859	< 0.001	UP
1443586_at	Fip1l1	2.05495	< 0.001	UP
1425742_a_at	Tsc22d1	2.05214	< 0.001	UP
1441440_at	Atg4c	2.05019	< 0.001	UP
1437811_x_at	Cotl1	2.04799	< 0.001	UP
1455345_at	Phf15	2.04716	< 0.001	UP
1457687_at	Bcl2	2.04663	< 0.001	UP
1455494_at	Col1a1	2.04432	< 0.001	UP
1437180_at	Snrnp48	2.04182	< 0.001	UP
1424254_at	Ifitm1	2.04124	< 0.001	UP
1437393_at	Prkca	2.0379	< 0.001	UP
1438496_a_at	Ddx26b	2.03658	< 0.001	UP
1424265_at	Npl	2.03654	< 0.001	UP
1458376_at	B930025B16Rik	2.03546	< 0.001	UP
1455021_at	Gabbr1	2.03408	< 0.001	UP
1431305_at	Mcoln1	2.03217	< 0.001	UP
1456758_at	9930017N22Rik	2.0321	< 0.001	UP
1456328_at	Bank1	2.03197	< 0.001	UP
1426772_x_at	Tcrb-J	2.03005	< 0.001	UP
1443112_at	Api5	2.02988	< 0.001	UP
1448443_at	Serpini1	2.02983	< 0.001	UP
1435499_at	Letm2	2.02971	< 0.001	UP
1422138_at	Plau	2.02752	< 0.001	UP
1437308_s_at	F2r	2.02271	< 0.001	UP
1448730_at	Cpa3	2.02222	< 0.001	UP
1422864_at	Runx1	2.02159	< 0.001	UP
1430010_at	Ncapd2	2.02052	< 0.001	UP
1422692_at	Sub1	2.02024	< 0.001	UP
1435476_a_at	Fcgr2b	2.02005	< 0.001	UP
1440740_at	Ctdspl2	2.0195	< 0.001	UP
1439342_at	Clpx	2.01888	< 0.001	UP
1428157_at	Gng2	2.0187	< 0.001	UP
1437570_at	AI503301 /// Luc7l3	2.0187	< 0.001	UP
1459145_at	A930033H14Rik	2.01861	< 0.001	UP
1453181_x_at	Plscr1	2.01726	< 0.001	UP
1423362_at	Sort1	2.01716	< 0.001	UP
1426169_a_at	Lat2	2.01686	< 0.001	UP
1459951_at	Rps6kb1	2.01444	< 0.001	UP
1429526_at	Brd8	2.01414	< 0.001	UP
1438580_at	Zcchc7	2.01221	< 0.001	UP
1434285_at	Frmd4a	2.01127	< 0.001	UP
1458308_at	Sbno2	2.01001	< 0.001	UP
1458371_at	E130006N16Rik	2.00984	< 0.001	UP
1440893_at	Riok1	2.00793	< 0.001	UP
1441989_at	Bnip2	2.00787	< 0.001	UP
1457579_at	D11Ertd717e	2.00743	< 0.001	UP
1434856_at	Ankrd44	2.00726	< 0.001	UP
1454708_at	Ablim1	2.0068	< 0.001	UP
1445252_at	Kremen1	2.0066	< 0.001	UP
1441707_at	Psma3	2.00659	< 0.001	UP
1448325_at	Ppp1r15a	2.00462	< 0.001	UP
1450045_at	Srrm1	2.00265	< 0.001	UP
AFFX-TransRecMur/X57349_5_at	Tfrc	0.489532	< 0.001	DOWN
1429169_at	Gm15453 /// Rbm3	0.482491	0.00457934	DOWN
1422198_a_at	Shmt1	0.472421	< 0.001	DOWN
1420978_at	Nrf1	0.461563	< 0.001	DOWN
1425383_a_at	Pbx1	0.419345	< 0.001	DOWN
