# Supplementary material for: In vivo treatment with epigenetic modulating agents induces transcriptional alterations associated with prognosis and immunomodulation in multiple myeloma
Source: Oncotarget. 2014 Dec 26;6(5):3319–34. doi: 10.18632/oncotarget.3207 (PMC4413656; doi:10.18632/oncotarget.3207)
Supplement: Supplementary file 4 [file oncotarget-06-3319-s004.xls]

## Sheet: Sheet1
Supplementary table S3: Predictive power of the Mu-HA score to predict response to bortezomib of relapsed patients.
		Actual
		NR	R	total
predicted with Mu-HA score	NR (high score)	10	2	12	83.3	PPV
	R (low score)	52	73	125	58.4	NPV
		62	75	137
		16.1	97.3	overall accuracy = 60.1 %
		sensitivity	specificity	p=0.007
