# Supplementary material for: In vivo treatment with epigenetic modulating agents induces transcriptional alterations associated with prognosis and immunomodulation in multiple myeloma
Source: Oncotarget. 2014 Dec 26;6(5):3319–34. doi: 10.18632/oncotarget.3207 (PMC4413656; doi:10.18632/oncotarget.3207)
Supplement: Supplementary file 5 [file oncotarget-06-3319-s005.xls]

## Sheet: Blad1
Supplementary Table S4: Cox univariate and multivariate analysis of overall survival (OS) in HM and TT2 patients' cohorts.
Univariate COX analysis		HM-cohort		TT2-cohort
Overall Survival		OS		OS
	Pronostic variable	Proportional hazard ratio	P-value	Proportional hazard ratio	P-value
Murine Scores	Mu-DM Score	17.28	<0.0001	2.44	<0.0001
	Mu-HA Score	70.96	<0.0001	2.32	<0.0001
Conventional variables	ISS	1.84	0.002	NA	NA
	B2m	1.1	<0.0001	NA	NA
	t(4 ;14)	3.32	<0.0001	2.21	0.001
	del17p	3.44	0.02	NA	NA
Gene-expression based risk scores	HRS	2.37	0.01	4.67	<0.0001
	IFM score	2.49	0.01	1.78	0.004
	GPI	2.54	<0.0001	1.75	<0.0001
	RS	4.16	<0.0001	1.91	<0.0001
	DM Score	7.12	<0.0001	2.06	<0.0001
	HA Score	18.07	<0.0001	1.95	<0.0001
2 by 2 Multivariate COX analysis		HM-cohort		TT2-cohort
Overall Survival		OS		OS
	Pronostic variable	Proportional hazard ratio	P-value	Proportional hazard ratio	P-value
	Mu-DM Score	16.06	<0.0001	NA	NA
	ISS	1.2	NS	NA	NA
	Mu-DM Score	16.25	<0.0001	NA	NA
	B2m	1.1	NS	NA	NA
	Mu-DM Score	15.77	<0.0001	2.25	<0.0001
	t(4 ;14)	1.88	NS	2.01	0.002
	Mu-DM Score	19.11	<0.0001	NA	NA
	del17p	3.38	0.03	NA	NA
	Mu-DM Score	16.51	<0.0001	1.55	NS
	HRS	1.6	NS	3.99	<0.0001
	Mu-DM Score	16.64	<0.0001	2.12	0.001
	IFM score	1.59	NS	1.43	NS
	Mu-DM Score	15.6	<0.0001	1.96	0.005
	GPI	1.28	NS	1.47	0.01
	Mu-DM Score	13.16	<0.0001	1.74	0.02
	RS	1.42	NS	1.62	0.003
	Mu-DM Score	2.22	0.04	1.91	0.008
	Mu-HA Score	42.1	<0.0001	1.83	0.01
	Mu-DM Score	12.23	<0.0001	2.02	0.003
	DM score	2.02	NS	1.52	0.05
2 by 2 Multivariate COX analysis		HM-cohort		TT2-cohort
Overall Survival		OS		OS
	Pronostic variable	Proportional hazard ratio	P-value	Proportional hazard ratio	P-value
	Mu-HA Score	66.89	<0.0001	NA	NA
	ISS	1.22	NS	NA	NA
	Mu-HA Score	67.99	<0.0001	NA	NA
	B2m	1.1	NS	NA	NA
	Mu-HA Score	68.28	<0.0001	2.2	<0.0001
	t(4 ;14)	2.3	0.02	2.08	0.001
	Mu-HA Score	67.04	<0.0001	NA	NA
	del17p	0.67	NS	NA	NA
	Mu-HA Score	69.07	<0.0001	1.33	NS
	HRS	1.82	NS	4.09	<0.0001
	Mu-HA Score	69.53	<0.0001	2.07	0.001
	IFM score	1.93	NS	1.53	0.04
	Mu-HA Score	66.54	<0.0001	1.89	0.006
	GPI	1.19	NS	1.5	0.01
	Mu-HA Score	56.84	<0.0001	1.69	0.02
	RS	1.48	NS	1.65	0.002
	Mu-HA Score	65.2	<0.0001	1.93	0.003
	HA Score	1.17	NS	1.68	0.009
Multivariate COX analysis		HM-cohort		TT2-cohort
Overall Survival		OS		OS
	Pronostic variable	Proportional hazard ratio	P-value	Proportional hazard ratio	P-value
Murine Scores	Mu-DM score	2.85	0.05	1.2	NS
	Mu-HA Score	34	<0.0001	1.01	NS
Conventional variables	ISS	1.39	NS	NA	NA
	B2m	1.1	NS	NA	NA
	t(4 ;14)	4.22	0.01	1.97	0.006
	del17p	1.28	NS	NA	NA
Gene-expression based risk scores	HRS	1.41	NS	3.04	<0.0001
	IFM score	0.53	NS	0.93	NS
	GPI	1.46	NS	1.21	NS
	RS	0.97	NS	0.99	NS
	DM Score	1.19	NS	1.24	NS
	HA Score	0.7	NS	1.44	NS
