# Supplementary material for: In vivo treatment with epigenetic modulating agents induces transcriptional alterations associated with prognosis and immunomodulation in multiple myeloma
Source: Oncotarget. 2014 Dec 26;6(5):3319–34. doi: 10.18632/oncotarget.3207 (PMC4413656; doi:10.18632/oncotarget.3207)
Supplement: Supplementary file 6 [file oncotarget-06-3319-s006.xls]

## Sheet: Blad1
Supplementary Table S5: Gene ontology of differentially expressed genes after quisinostat or decitabine treatment in the 5T33MM model.
Quisinostat
Term	Count	Genes	% of total	p-value	FDR	Fold Enrichment
Homeostasis, biogenesis and metabolism
GO:0010604~positive regulation of macromolecule metabolic process	38	ABLIM1, FUS, SOX4, AHCTF1, KIT, SRF, LOC676870, CHD8, APP, SDPR, BCL2, IFNG, LOC100047138, RUNX1, SOX19, RUNX2, PLAGL2, GM12183, PRKCA, EGR1, KLF6, PTPRC, TESC, GM3655, IKZF2, CEBPD, ESR1, NR4A1, SMAD1, RICTOR, DDX5, UBE2B, FCGR3, OSM, EYA1, ETS1, JUN, HIPK2, THRAP3, PBX1, NFE2L2, KLF2, KLF4, GM5898	7.66129	< 0.001	< 0.001	2.44224
GO:0045935~positive regulation of nucleobase, nucleoside, nucleotide and nucleic acid metabolic process	32	FUS, ABLIM1, SOX4, AHCTF1, SRF, LOC676870, CHD8, APP, SDPR, IFNG, LOC100047138, RUNX1, SOX19, RUNX2, PLAGL2, GM12183, EGR1, KLF6, PTPRC, TESC, IKZF2, CEBPD, NR4A1, SMAD1, DDX5, UBE2B, OSM, EYA1, ETS1, JUN, THRAP3, HIPK2, PBX1, NFE2L2, KLF2, GM5898, KLF4	6.45161	< 0.001	0.00122285	2.55264
GO:0051173~positive regulation of nitrogen compound metabolic process	32	FUS, ABLIM1, SOX4, AHCTF1, SRF, LOC676870, CHD8, APP, SDPR, IFNG, LOC100047138, RUNX1, SOX19, RUNX2, PLAGL2, GM12183, EGR1, KLF6, PTPRC, TESC, IKZF2, CEBPD, NR4A1, SMAD1, DDX5, UBE2B, OSM, EYA1, ETS1, JUN, THRAP3, HIPK2, PBX1, NFE2L2, KLF2, GM5898, KLF4	6.45161	< 0.001	0.00163251	2.47499
GO:0006875~cellular metal ion homeostasis	13	TRPC2, PRKCA, PTPRC, GM3655, SGK1, TESC, ITPR1, ANXA7, APP, ATP2A2, BCL2, LOC100047138, NUCB2, BANK1, F2R	2.62097	< 0.001	0.00145036	5.28874
GO:0055065~metal ion homeostasis	13	TRPC2, PRKCA, PTPRC, GM3655, SGK1, TESC, ITPR1, ANXA7, APP, ATP2A2, BCL2, LOC100047138, NUCB2, BANK1, F2R	2.62097	< 0.001	0.00213096	4.98938
GO:0030003~cellular cation homeostasis	15	TRPC2, PRKCA, SLC9A8, PTPRC, GM3655, SGK1, TESC, ITPR1, ANXA7, APP, TFRC, ATP2A2, BCL2, LOC100047138, NUCB2, BANK1, F2R	3.02419	< 0.001	0.00337139	4.01473
GO:0010557~positive regulation of macromolecule biosynthetic process	30	FUS, ABLIM1, SOX4, AHCTF1, SRF, LOC676870, CHD8, APP, SDPR, IFNG, LOC100047138, RUNX1, SOX19, RUNX2, PLAGL2, GM12183, EGR1, KLF6, TESC, IKZF2, CEBPD, NR4A1, SMAD1, DDX5, FCGR3, OSM, ETS1, JUN, THRAP3, HIPK2, PBX1, NFE2L2, KLF2, GM5898, KLF4	6.04839	< 0.001	0.00413169	2.30279
GO:0006874~cellular calcium ion homeostasis	11	TRPC2, PRKCA, ANXA7, PTPRC, GM3655, APP, ATP2A2, BCL2, NUCB2, BANK1, ITPR1, F2R	2.21774	< 0.001	0.00574768	4.91768
GO:0031328~positive regulation of cellular biosynthetic process	30	FUS, ABLIM1, SOX4, AHCTF1, SRF, LOC676870, CHD8, APP, SDPR, IFNG, LOC100047138, RUNX1, SOX19, RUNX2, PLAGL2, GM12183, EGR1, KLF6, TESC, IKZF2, CEBPD, NR4A1, SMAD1, DDX5, FCGR3, OSM, ETS1, JUN, THRAP3, HIPK2, PBX1, NFE2L2, KLF2, GM5898, KLF4	6.04839	< 0.001	0.00644268	2.21101
GO:0055074~calcium ion homeostasis	11	TRPC2, PRKCA, ANXA7, PTPRC, GM3655, APP, ATP2A2, BCL2, NUCB2, BANK1, ITPR1, F2R	2.21774	< 0.001	0.00694802	4.71062
GO:0009891~positive regulation of biosynthetic process	30	FUS, ABLIM1, SOX4, AHCTF1, SRF, LOC676870, CHD8, APP, SDPR, IFNG, LOC100047138, RUNX1, SOX19, RUNX2, PLAGL2, GM12183, EGR1, KLF6, TESC, IKZF2, CEBPD, NR4A1, SMAD1, DDX5, FCGR3, OSM, ETS1, JUN, THRAP3, HIPK2, PBX1, NFE2L2, KLF2, GM5898, KLF4	6.04839	< 0.001	0.00681945	2.19117
GO:0055080~cation homeostasis	15	TRPC2, PRKCA, SLC9A8, PTPRC, GM3655, SGK1, TESC, ITPR1, ANXA7, APP, TFRC, ATP2A2, BCL2, LOC100047138, NUCB2, BANK1, F2R	3.02419	< 0.001	0.00973806	3.31652
GO:0051129~negative regulation of cellular component organization	10	RTN4, LOC100047211, NRP1, CEP192, GM8034, ESR1, RHOQ, TMSB10, MID1, UBE2B, NOC2L, LOC100048142, LOC671548, TMSB4X, GM3787, GM9844	2.01613	< 0.001	0.0216078	4.37448
GO:0030005~cellular di-, tri-valent inorganic cation homeostasis	12	PRKCA, TRPC2, PTPRC, GM3655, ITPR1, ANXA7, APP, ATP2A2, TFRC, BCL2, NUCB2, BANK1, F2R	2.41935	< 0.001	0.0213254	3.64322
GO:0001932~regulation of protein amino acid phosphorylation	11	OSM, PRKCA, PTPRC, GM3655, SOCS3, BCL2, JUN, IFNG, ZEB2, RICTOR, UBE2B, PRKCD	2.21774	< 0.001	0.0293014	3.69842
GO:0055066~di-, tri-valent inorganic cation homeostasis	12	PRKCA, TRPC2, PTPRC, GM3655, ITPR1, ANXA7, APP, ATP2A2, TFRC, BCL2, NUCB2, BANK1, F2R	2.41935	< 0.001	0.0338489	3.34378
GO:0032268~regulation of cellular protein metabolic process	17	PRKCA, PTPRC, GM3655, EIF4E3, SOCS3, ZEB2, RICTOR, UBE2B, PRKCD, NOC2L, APLP1, OSM, APP, JUN, BCL2, IFNG, PPP1R15A, CR1L	3.42742	0.00151216	0.0488084	2.47002
Immune system
GO:0006955~immune response	33	TNFAIP8L2, SBNO2, CCL3, CCL9, IL7R, CXCL12, SKAP1, GP49A, IFNG, PTPRC, IL18R1, POLR3K, NCF1, PRG2, ELANE, CTLA4, MYO1F, MALT1, PRKCD, FCGR3, OSM, LAT2, CCR5, PPBP, FCGR2B, LILRB4, CCR2, MPO, CLEC7A, H2-DMA, CD300LB, CD14, CTSG, CR1L	6.65323	< 0.001	< 0.001	2.85038
GO:0006952~defense response	28	TNFAIP8L2, CCL3, BCL2, IFNG, THBS1, FN1, PTPRC, NFKBIZ, IL18R1, GM3655, POLR3K, NCF1, ELANE, PRG2, MYO1F, MALT1, SMAD1, COTL1, FCGR3, FCGR2B, LOC640441, CCR5, CCR2, MPO, CLEC7A, CD14, CTSG, KDM6B, CR1L, F2R	5.64516	< 0.001	0.00288696	2.54266
GO:0045321~leukocyte activation	18	EGR1, PTPRC, SATB1, GM3655, SBNO2, FLT3, MYO1F, SOX4, MALT1, IL7R, CXCL12, PRKCD, FCGR3, LAT2, FCGR2B, BCL2, KLRE1, BANK1, H2-DMA, SOX19	3.62903	< 0.001	0.00353474	3.34378
GO:0002444~myeloid leukocyte mediated immunity	6	LAT2, NCF1, ELANE, MYO1F, CTSG, FCGR3	1.20968	< 0.001	0.003927	14.3586
GO:0009620~response to fungus	6	NCF1, ELANE, MPO, MALT1, CLEC7A, COTL1	1.20968	< 0.001	0.003927	14.3586
GO:0002252~immune effector process	13	PTPRC, NCF1, ELANE, MYO1F, IL7R, PRKCD, FCGR3, LAT2, FCGR2B, MPO, H2-DMA, CR1L, CTSG	2.62097	< 0.001	0.00506546	4.19741
GO:0001775~cell activation	18	EGR1, PTPRC, SATB1, GM3655, SBNO2, FLT3, MYO1F, SOX4, MALT1, IL7R, CXCL12, PRKCD, FCGR3, LAT2, FCGR2B, BCL2, KLRE1, BANK1, H2-DMA, SOX19	3.62903	< 0.001	0.00726251	2.97678
GO:0009611~response to wounding	22	CCL3, F13A1, LOC100048807, GP1BB, BCL2, GP1BA, THBS1, PAPSS2, FN1, KLF6, NFKBIZ, GM3655, F10, NCF1, SMAD1, FCGR3, LOC640441, CCR5, CCR2, TFPI, CLEC7A, CR1L, KDM6B, CD14, F2R	4.43548	< 0.001	0.00766884	2.5793
GO:0001878~response to yeast	4	NCF1, ELANE, MPO, CLEC7A	0.806452	< 0.001	0.0139519	27.1218
GO:0002443~leukocyte mediated immunity	10	LAT2, FCGR2B, NCF1, ELANE, MYO1F, H2-DMA, PRKCD, CTSG, CR1L, FCGR3	2.01613	< 0.001	0.015987	4.57108
GO:0002446~neutrophil mediated immunity	4	NCF1, ELANE, MYO1F, CTSG	0.806452	< 0.001	0.0216598	23.2472
GO:0050832~defense response to fungus	4	NCF1, ELANE, MPO, COTL1	0.806452	< 0.001	0.0216598	23.2472
GO:0046651~lymphocyte proliferation	7	PTPRC, SATB1, GM3655, BCL2, MALT1, IL7R, PRKCD, CXCL12	1.41129	< 0.001	0.0230024	6.78044
GO:0032943~mononuclear cell proliferation	7	PTPRC, SATB1, GM3655, BCL2, MALT1, IL7R, PRKCD, CXCL12	1.41129	< 0.001	0.0250254	6.62275
GO:0070661~leukocyte proliferation	7	PTPRC, SATB1, GM3655, BCL2, MALT1, IL7R, PRKCD, CXCL12	1.41129	< 0.001	0.0250254	6.62275
GO:0046649~lymphocyte activation	14	EGR1, SATB1, PTPRC, GM3655, FLT3, SOX4, MALT1, IL7R, CXCL12, PRKCD, LAT2, BCL2, KLRE1, BANK1, H2-DMA, SOX19	2.82258	< 0.001	0.0319963	2.98197
Gene expression
GO:0006397~mRNA processing	24	HNRNPA1L2, FIP1L1, LOC100045887, GM6296, SMNDC1, APLP1, SF3B1, SFRS7, APP, PRMT7, LOC675311, CDC40, SRRM1, GM8652, SNRNP70, PABPC1, GM13418, LOC100044632, LOC100044797, SFRS12, GM12183, GM5643, GM5461, RNPS1, DDX5, GM8396, HNRNPA1, SLBP, GM5871, SNRNP48, GM9825, SFPQ, ESRP1, CPSF7, LOC100045648, RBM39, PUF60, PRPF38B, ADAR	4.83871	< 0.001	< 0.001	3.72665
GO:0016071~mRNA metabolic process	24	HNRNPA1L2, FIP1L1, LOC100045887, GM6296, SMNDC1, APLP1, SF3B1, SFRS7, APP, PRMT7, LOC675311, CDC40, SRRM1, GM8652, SNRNP70, PABPC1, GM13418, LOC100044632, LOC100044797, SFRS12, GM12183, GM5643, GM5461, RNPS1, DDX5, GM8396, HNRNPA1, SLBP, GM5871, SNRNP48, GM9825, SFPQ, ESRP1, CPSF7, LOC100045648, RBM39, PUF60, PRPF38B, ADAR	4.83871	< 0.001	0.000762256	3.23306
GO:0010628~positive regulation of gene expression	31	FUS, ABLIM1, SOX4, AHCTF1, KIT, SRF, LOC676870, CHD8, APP, SDPR, IFNG, LOC100047138, RUNX1, SOX19, RUNX2, PLAGL2, GM12183, EGR1, KLF6, TESC, IKZF2, CEBPD, ESR1, NR4A1, SMAD1, DDX5, OSM, ETS1, JUN, THRAP3, HIPK2, PBX1, NFE2L2, KLF2, GM5898, KLF4	6.25	< 0.001	0.00117827	2.58435
GO:0008380~RNA splicing	18	HNRNPA1L2, LOC100045887, GM6296, SMNDC1, SF3B1, SFRS7, PRMT7, LOC675311, CDC40, SRRM1, GM8652, SNRNP70, PABPC1, GM13418, LOC100044632, SFRS12, LOC100044797, GM12183, GM5643, GM5461, RNPS1, DDX5, HNRNPA1, GM5871, SNRNP48, GM9825, SFPQ, ESRP1, LOC100045648, RBM39, PUF60, PRPF38B	3.62903	< 0.001	0.00204776	3.64322
GO:0045941~positive regulation of transcription	29	FUS, ABLIM1, SOX4, AHCTF1, SRF, LOC676870, CHD8, APP, SDPR, IFNG, LOC100047138, RUNX1, SOX19, RUNX2, PLAGL2, GM12183, EGR1, KLF6, TESC, IKZF2, CEBPD, NR4A1, SMAD1, DDX5, OSM, ETS1, JUN, THRAP3, HIPK2, PBX1, NFE2L2, KLF2, GM5898, KLF4	5.84677	< 0.001	0.00272624	2.48378
GO:0006396~RNA processing	27	HNRNPA1L2, FIP1L1, RBM3, LOC100045887, GM15453, GM6296, SMNDC1, APLP1, SF3B1, SFRS7, APP, PRMT7, LOC675311, SFRS8, CDC40, SRRM1, GM8652, PABPC1, SNRNP70, GM13418, LOC100044632, SFRS12, LOC100044797, GM12183, GM5643, GM5461, RNPS1, DDX5, GM8396, HNRNPA1, RPF1, SLBP, GM5871, SNRNP48, GM9825, SFPQ, CPSF7, ESRP1, LOC100045648, RBM39, PRPF38B, PUF60, ADAR	5.44355	< 0.001	0.0037584	2.51357
GO:0045893~positive regulation of transcription, DNA-dependent	26	FUS, ABLIM1, SOX4, SRF, LOC676870, CHD8, APP, SDPR, IFNG, LOC100047138, RUNX1, SOX19, RUNX2, PLAGL2, EGR1, KLF6, TESC, IKZF2, CEBPD, NR4A1, SMAD1, OSM, ETS1, JUN, THRAP3, HIPK2, PBX1, NFE2L2, GM5898, KLF4	5.24194	< 0.001	0.00377463	2.54266
GO:0051254~positive regulation of RNA metabolic process	26	FUS, ABLIM1, SOX4, SRF, LOC676870, CHD8, APP, SDPR, IFNG, LOC100047138, RUNX1, SOX19, RUNX2, PLAGL2, EGR1, KLF6, TESC, IKZF2, CEBPD, NR4A1, SMAD1, OSM, ETS1, JUN, THRAP3, HIPK2, PBX1, NFE2L2, GM5898, KLF4	5.24194	< 0.001	0.00404506	2.52446
GO:0045944~positive regulation of transcription from RNA polymerase II promoter	23	ABLIM1, FUS, SOX4, SRF, LOC676870, APP, CHD8, SDPR, RUNX1, RUNX2, SOX19, PLAGL2, EGR1, KLF6, IKZF2, CEBPD, NR4A1, SMAD1, OSM, ETS1, JUN, THRAP3, HIPK2, PBX1, GM5898, KLF4	4.6371	< 0.001	0.00586162	2.61369
GO:0006357~regulation of transcription from RNA polymerase II promoter	30	FUS, ABLIM1, SOX4, SRF, LOC676870, CHD8, APP, SDPR, RHOA, GM12844, RUNX1, SOX19, RUNX2, PLAGL2, EGR1, KLF6, SATB1, IKZF2, CEBPD, LOC631743, NR4A1, IRF2BP2, SMAD1, NOC2L, OSM, HHEX, ETS1, JUN, THRAP3, HIPK2, PBX1, KLF4, GM5898, KDM6B, SUPT6H	6.04839	< 0.001	0.0247879	1.9813
Development and differentiation	development and differentiation	development and differentiation	development and differentiation	development and differentiation	development and differentiation	development and differentiation
GO:0045597~positive regulation of cell differentiation	16	LPL, LOC669888, PTPRC, TESC, GM3655, SOCS2, LOC100046120, SOCS3, CLU, LOC631743, SMAD1, IL7R, SRF, ETS1, BTG1, BCL2, LOC100047138, RHOA, LOC100047353, GM12844, GM8000, RUNX1, H2-DMA, RUNX2	3.22581	< 0.001	0.00376792	3.71956
GO:0030097~hemopoiesis	18	EGR1, LOC677340, SATB1, PTPRC, TESC, GM3655, FLT3, SOX4, AHCTF1, CDK6, MALT1, KIT, GM5530, IL7R, LOC676870, PLSCR1, BCL2, LOC100047138, CCR2, HOXA9, PBX1, RUNX1, H2-DMA, SOX19	3.62903	< 0.001	0.0087307	2.91748
GO:0007528~neuromuscular junction development	6	APP, GPHN, UTRN, PAK1, CACNA1S, F2R	1.20968	< 0.001	0.010703	10.6129
GO:0051094~positive regulation of developmental process	16	LPL, LOC669888, PTPRC, TESC, GM3655, SOCS2, LOC100046120, SOCS3, CLU, LOC631743, SMAD1, IL7R, SRF, ETS1, BTG1, BCL2, LOC100047138, RHOA, LOC100047353, GM12844, GM8000, RUNX1, H2-DMA, RUNX2	3.22581	< 0.001	0.0134588	3.04169
GO:0048534~hemopoietic or lymphoid organ development	18	EGR1, LOC677340, SATB1, PTPRC, TESC, GM3655, FLT3, SOX4, AHCTF1, CDK6, MALT1, KIT, GM5530, IL7R, LOC676870, PLSCR1, BCL2, LOC100047138, CCR2, HOXA9, PBX1, RUNX1, H2-DMA, SOX19	3.62903	< 0.001	0.0251394	2.60601
GO:0002320~lymphoid progenitor cell differentiation	4	GM3655, FLT3, BCL2, SOX4, KIT, SOX19	0.806452	< 0.001	0.0285921	20.3413
GO:0048741~skeletal muscle fiber development	6	APP, GPHN, UTRN, PAK1, CACNA1S, F2R	1.20968	< 0.001	0.0355282	7.62799
GO:0002520~immune system development	18	EGR1, LOC677340, SATB1, PTPRC, TESC, GM3655, FLT3, SOX4, AHCTF1, CDK6, MALT1, KIT, GM5530, IL7R, LOC676870, PLSCR1, BCL2, LOC100047138, CCR2, HOXA9, PBX1, RUNX1, H2-DMA, SOX19	3.62903	0.00100709	0.035068	2.48233
Cytoskeleton and migration
GO:0016477~cell migration	18	PRKCA, 2610005L07RIK, VAV3, NRP1, FUT8, LOC100044968, ARID5B, ELANE, MET, ZEB2, KIT, CXCL12, SRF, GM4223, FCGR3, NRP, CD34, IFNG, CSF3R, ALKBH1, LOC100045165, PLAU	3.62903	< 0.001	0.00633808	3.0512
GO:0006928~cell motion	23	ABLIM1, 2610005L07RIK, ENAH, NRP1, FUT8, LOC100044968, ZEB2, KIT, SRF, CXCL12, ALCAM, CD9, APP, IFNG, CSF3R, PRKCA, VAV3, ARID5B, ELANE, MET, GM4223, FCGR3, NRP, CD34, ALKBH1, PLAU, LOC100045165	4.6371	< 0.001	0.00700919	2.54959
GO:0048870~cell motility	18	PRKCA, 2610005L07RIK, VAV3, NRP1, FUT8, LOC100044968, ARID5B, ELANE, MET, ZEB2, KIT, CXCL12, SRF, GM4223, FCGR3, NRP, CD34, IFNG, CSF3R, ALKBH1, LOC100045165, PLAU	3.62903	< 0.001	0.0259826	2.57848
GO:0051674~localization of cell	18	PRKCA, 2610005L07RIK, VAV3, NRP1, FUT8, LOC100044968, ARID5B, ELANE, MET, ZEB2, KIT, CXCL12, SRF, GM4223, FCGR3, NRP, CD34, IFNG, CSF3R, ALKBH1, LOC100045165, PLAU	3.62903	< 0.001	0.0259826	2.57848
GO:0050808~synapse organization	7	APP, GPHN, MYO6, UTRN, PAK1, CACNA1S, F2R	1.41129	0.00119143	0.039959	5.8118
GO:0006935~chemotaxis	10	PRKCA, CCL3, S100A8, EAR12, CCL9, KIT, CXCL12, GM4223, FCGR3, EAR3, EAR2, IFNG, CSF3R, LOC100045165	2.01613	0.00142243	0.0467387	3.73235
GO:0042330~taxis	10	PRKCA, CCL3, S100A8, EAR12, CCL9, KIT, CXCL12, GM4223, FCGR3, EAR3, EAR2, IFNG, CSF3R, LOC100045165	2.01613	0.00142243	0.0467387	3.73235
Cell death
GO:0016265~death	30	TRAF1, TNFRSF21, CLU, EGLN3, STK17B, KIT, SMNDC1, APLP1, APP, 2610018G03RIK, NAIP2, BCL2, CASP7, IFNG, NAIP5, 4930453N24RIK, TRP53INP1, GM8818, API5, CCAR1, SGK1, GM3655, LOC100046120, NCF1, GM12026, MALT1, OSM, GM5871, NAIP1-RS1, GSPT1, BNIP2, HIPK2, PPP1R15A, DRAM1, PUF60, F2R	6.04839	< 0.001	0.00366179	2.3516
GO:0012501~programmed cell death	28	TRAF1, TNFRSF21, EGLN3, STK17B, KIT, SMNDC1, APLP1, APP, 2610018G03RIK, NAIP2, BCL2, CASP7, IFNG, NAIP5, 4930453N24RIK, TRP53INP1, GM8818, API5, CCAR1, SGK1, GM3655, NCF1, GM12026, MALT1, OSM, GM5871, NAIP1-RS1, GSPT1, BNIP2, HIPK2, DRAM1, PPP1R15A, PUF60	5.64516	< 0.001	0.00409355	2.40827
GO:0008219~cell death	29	TRAF1, TNFRSF21, CLU, EGLN3, STK17B, KIT, SMNDC1, APLP1, APP, 2610018G03RIK, NAIP2, BCL2, CASP7, IFNG, NAIP5, 4930453N24RIK, TRP53INP1, GM8818, API5, CCAR1, SGK1, GM3655, LOC100046120, NCF1, GM12026, MALT1, OSM, GM5871, NAIP1-RS1, GSPT1, BNIP2, HIPK2, DRAM1, PPP1R15A, PUF60	5.84677	< 0.001	0.0045491	2.32701
GO:0006915~apoptosis	27	TRAF1, TNFRSF21, EGLN3, STK17B, SMNDC1, APLP1, APP, 2610018G03RIK, NAIP2, BCL2, CASP7, IFNG, NAIP5, 4930453N24RIK, TRP53INP1, GM8818, API5, CCAR1, SGK1, GM3655, NCF1, GM12026, MALT1, OSM, GM5871, NAIP1-RS1, GSPT1, BNIP2, HIPK2, DRAM1, PPP1R15A, PUF60	5.44355	< 0.001	0.00588762	2.36222
GO:0043067~regulation of programmed cell death	28	TRAF1, CLU, STK17B, QARS, KIT, CHD8, 2610018G03RIK, CASP7, BCL2, RHOA, TRP53INP1, LOC100047353, GM12844, API5, PLAGL2, CCAR1, PRKCA, PTPRC, GM3655, LOC100046120, ESR1, LOC631743, NR4A1, MALT1, UBE2B, PRKCD, FCGR3, NRP, EYA1, GSPT1, BTG1, HIPK2, ALKBH1, F2R	5.64516	< 0.001	0.0259509	2.03413
GO:0010941~regulation of cell death	28	TRAF1, CLU, STK17B, QARS, KIT, CHD8, 2610018G03RIK, CASP7, BCL2, RHOA, TRP53INP1, LOC100047353, GM12844, API5, PLAGL2, CCAR1, PRKCA, PTPRC, GM3655, LOC100046120, ESR1, LOC631743, NR4A1, MALT1, UBE2B, PRKCD, FCGR3, NRP, EYA1, GSPT1, BTG1, HIPK2, ALKBH1, F2R	5.64516	< 0.001	0.0269807	2.02329
GO:0042981~regulation of apoptosis	27	TRAF1, CLU, STK17B, QARS, CHD8, 2610018G03RIK, BCL2, CASP7, RHOA, TRP53INP1, LOC100047353, GM12844, API5, PLAGL2, CCAR1, PRKCA, PTPRC, GM3655, LOC100046120, ESR1, LOC631743, NR4A1, MALT1, UBE2B, PRKCD, FCGR3, NRP, EYA1, GSPT1, BTG1, HIPK2, ALKBH1, F2R	5.44355	0.00115166	0.0393153	1.98631
Decitabine
Term	Count	Genes	% of total	p-value	FDR	Fold Enrichment
Homeostasis, biogenesis and metabolism
GO:0051173~positive regulation of nitrogen compound metabolic process	14	KLF6, HNF1B, NR4A1, CENPK, UBE2B, STAT3, OSM, DNA2, CHD8, LOC100045296, JUN, THRAP3, KLF2, GM5898, KLF4, PLAGL2	9.58904	< 0.001	0.0304719	3.61658
GO:0010604~positive regulation of macromolecule metabolic process	14	KLF6, HNF1B, NR4A1, CENPK, UBE2B, STAT3, OSM, DNA2, CHD8, LOC100045296, JUN, THRAP3, KLF2, GM5898, KLF4, PLAGL2	9.58904	< 0.001	0.0493426	3.00524
GO:0030163~protein catabolic process	13	LOC100048346, DTL, SOCS3, LOC100045780, HERC5, MALT1, UBE2B, USP18, ISG15, HUWE1, MAP1LC3B, USP47, FBXW2, ADAM19, RANBP2, GM9706	8.90411	< 0.001	0.0443082	3.17705
GO:0009891~positive regulation of biosynthetic process	13	KLF6, HNF1B, NR4A1, CENPK, STAT3, OSM, DNA2, CHD8, LOC100045296, JUN, THRAP3, KLF2, GM5898, KLF4, PLAGL2	8.90411	< 0.001	0.041851	3.17135
GO:0009057~macromolecule catabolic process	14	LOC100048346, DTL, SOCS3, LOC100045780, HERC5, MALT1, UBE2B, DNA2, USP18, ISG15, HUWE1, MAP1LC3B, USP47, FBXW2, ADAM19, RANBP2, GM9706	9.58904	< 0.001	0.0433321	2.90875
GO:0051254~positive regulation of RNA metabolic process	11	KLF6, HNF1B, NR4A1, CENPK, STAT3, OSM, CHD8, LOC100045296, JUN, THRAP3, GM5898, KLF4, PLAGL2	7.53425	< 0.001	0.0428634	3.56726
GO:0019941~modification-dependent protein catabolic process	12	LOC100048346, DTL, SOCS3, HERC5, MALT1, UBE2B, USP18, HUWE1, ISG15, MAP1LC3B, USP47, FBXW2, RANBP2, GM9706	8.21918	0.00115511	0.0472181	3.20976
GO:0043632~modification-dependent macromolecule catabolic process	12	LOC100048346, DTL, SOCS3, HERC5, MALT1, UBE2B, USP18, HUWE1, ISG15, MAP1LC3B, USP47, FBXW2, RANBP2, GM9706	8.21918	0.00115511	0.0472181	3.20976
Regulation gene expression
GO:0045941~positive regulation of transcription	12	KLF6, HNF1B, NR4A1, CENPK, STAT3, OSM, CHD8, LOC100045296, JUN, THRAP3, KLF2, GM5898, KLF4, PLAGL2	8.21918	< 0.001	0.0455032	3.43276
GO:0010628~positive regulation of gene expression	12	KLF6, HNF1B, NR4A1, CENPK, STAT3, OSM, CHD8, LOC100045296, JUN, THRAP3, KLF2, GM5898, KLF4, PLAGL2	8.21918	< 0.001	0.0454622	3.34131
GO:0045893~positive regulation of transcription, DNA-dependent	11	KLF6, HNF1B, NR4A1, CENPK, STAT3, OSM, CHD8, LOC100045296, JUN, THRAP3, GM5898, KLF4, PLAGL2	7.53425	< 0.001	0.0455898	3.59298
Immune regulation
GO:0006952~defense response	13	NFKBIZ, CCL3, IFIH1, NCF1, PRG2, RSAD2, MALT1, FCGR1, STAT3, LOC100045296, CCR5, MX1, BMPR1B, KDM6B	8.90411	< 0.001	0.0401331	3.94295
GO:0009611~response to wounding	10	NFKBIZ, KLF6, CCL3, CCR5, LOC100045296, GATM, NCF1, BMPR1B, FCGR1, KDM6B, STAT3	6.84932	< 0.001	0.0412797	3.91585
GO:0006954~inflammatory response	8	NFKBIZ, CCL3, CCR5, LOC100045296, NCF1, BMPR1B, FCGR1, KDM6B, STAT3	5.47945	0.00127425	0.0495508	4.83129
