# Supplementary material for: In vivo treatment with epigenetic modulating agents induces transcriptional alterations associated with prognosis and immunomodulation in multiple myeloma
Source: Oncotarget. 2014 Dec 26;6(5):3319–34. doi: 10.18632/oncotarget.3207 (PMC4413656; doi:10.18632/oncotarget.3207)
Supplement: Supplementary file 7 [file oncotarget-06-3319-s007.xls]

## Sheet: Blad1
Supplementary Table S6: Reactome pathway analysis of genes regulated by quisinostat and decitabine in the 5T33MM model.
Quisinostat
Gene Set	Ratio of protein in Gene Set	Number of protein in Gene Set	Protein from Network	P-value	FDR	Nodes
Hematopoietic cell lineage(K)	0,0118	89	12	< 0.001	0.011	IL7R,CD9,FLT3,CD34,KIT,CD14,DNTT,CSF3R,CSF1R,ITGA5,GP1BB,GP1BA
TNF receptor signaling pathway(N)	0,0362	272	22	< 0.001	0.007	APP,JUN,CTLA4,DUSP1,CSNK2A1,HSPB1,TRAF1,ARHGDIB,NR4A1,CASP7,ESR1,VIM,IFNG,BCL2,TOP1,SATB1,SRF,MALT1,PAK1,EGR1,PRKCA,PRKCD
TRAIL signaling pathway(N)	0,0429	323	24	< 0.001	0.00733	APP,JUN,CTLA4,RICTOR,RPS6KB1,CSNK2A1,ARHGDIB,NR4A1,CASP7,RHOA,SGK1,VIM,IFNG,ETS1,PTEN,BCL2,FCGR2B,TOP1,SATB1,MALT1,EGR1,PRKCA,PRKCD,PTPRC
Formation of Platelet plug(R)	0,0157	118	13	< 0.001	0.0133	APP,GNG2,COL1A1,CD9,PPBP,THBS1,ITPR1,F13A1,FN1,PRKCA,GP1BB,GP1BA,F2R
Glypican 1 network(N)	0,0580	436	28	< 0.001	0.017	APP,JUN,CTLA4,RICTOR,DUSP1,RPS6KB1,CSNK2A1,HSPB1,NR4A1,RHOA,SGK1,ESR1,IFNG,ETS1,PTEN,BCL2,FCGR2B,SRF,RUNX1,RUNX2,MALT1,PAK1,EGR1,PRKCA,PRKCD,PPP1R15A,PTPRC,NUP153
IFN-gamma pathway(N)	0,0496	373	25	< 0.001	0.0175	JUN,MYB,CTLA4,DUSP1,RPS6KB1,CSNK2A1,HSPB1,COL1A1,NR4A1,FES,ESR1,IFNG,ETS1,PTEN,BCL2,SOCS3,SRF,RUNX1,RUNX2,PAK1,EGR1,PRKCA,PRKCD,PPP1R15A,NUP153
Glypican pathway(N)	0,0628	472	29	< 0.001	0.0173	APP,GNG2,JUN,CTLA4,RICTOR,DUSP1,RPS6KB1,CSNK2A1,HSPB1,NR4A1,RHOA,SGK1,ESR1,IFNG,ETS1,PTEN,BCL2,FCGR2B,SRF,RUNX1,RUNX2,MALT1,PAK1,EGR1,PRKCA,PRKCD,PPP1R15A,PTPRC,NUP153
Regulation of p38-alpha and p38-beta(N)	0,0207	156	14	< 0.001	0.0268	JUN,CTLA4,DUSP1,CSNK2A1,HSPB1,NR4A1,ESR1,IFNG,BCL2,SRF,PAK1,EGR1,PRKCA,PRKCD
Alpha6Beta4Integrin(C)	0,0060	45	7	< 0.001	0.0381	MET,RHOA,VIM,ERBB2IP,PAK1,PRKCA,PRKCD
Class I PI3K signaling events(N)	0,0334	251	18	< 0.001	0.04	JUN,CTLA4,RICTOR,RPS6KB1,CSNK2A1,NR4A1,RHOA,SGK1,IFNG,ETS1,PTEN,BCL2,FCGR2B,MALT1,EGR1,PRKCA,PRKCD,PTPRC
IL2-mediated signaling events(N)	0,0148	111	11	< 0.001	0.0379	JUN,MYB,RPS6KB1,RHOA,CDK6,IFNG,BCL2,SOCS2,SOCS3,MALT1,PRKCA
Syndecan-4-mediated signaling events(N)	0,0062	47	7	< 0.001	0.0364	GNG2,TFPI,THBS1,FN1,ITGA5,PRKCA,PRKCD
Angiopoietin receptor Tie2-mediated signaling(N)	0,0064	48	7	< 0.001	0.0375	ANGPT1,RPS6KB1,FES,ETS1,FN1,ITGA5,PAK1
regulation of eif-4e and p70s6 kinase(B)	0,0031	23	5	< 0.001	0.0371	PABPC1,DUSP1,RPS6KB1,PTEN,PRKCA
BMP receptor signaling(N)	0,0291	219	16	< 0.001	0.0427	JUN,CTLA4,DUSP1,CSNK2A1,HSPB1,NR4A1,ESR1,IFNG,SMAD1,BCL2,SRF,PAK1,EGR1,PRKCA,PRKCD,PPP1R15A
il12 and stat4 dependent signaling pathway in th1 development(B)	0,0019	14	4	< 0.001	0.0419	JUN,IFNG,CCR5,IL18R1
Plasma membrane estrogen receptor signaling(N)	0,0412	310	20	< 0.001	0.0404	GNG2,JUN,CTLA4,DUSP1,RPS6KB1,CSNK2A1,HSPB1,MET,NR4A1,RHOA,SGK1,ESR1,IFNG,BCL2,SRF,CLTC,PAK1,EGR1,PRKCA,PRKCD
Regulation of cytoplasmic and nuclear SMAD2/3 signaling(N)	0,0384	289	19	< 0.001	0.0365	JUN,CTLA4,DUSP1,RPS6KB1,CSNK2A1,HSPB1,NR4A1,ESR1,IFNG,BCL2,SRF,RUNX1,RUNX2,PAK1,EGR1,PRKCA,PRKCD,PPP1R15A,NUP153
Regulation of nuclear SMAD2/3 signaling(N)	0,0384	289	19	< 0.001	0.0365	JUN,CTLA4,DUSP1,RPS6KB1,CSNK2A1,HSPB1,NR4A1,ESR1,IFNG,BCL2,SRF,RUNX1,RUNX2,PAK1,EGR1,PRKCA,PRKCD,PPP1R15A,NUP153
TGF-beta receptor signaling(N)	0,0384	289	19	< 0.001	0.0365	JUN,CTLA4,DUSP1,RPS6KB1,CSNK2A1,HSPB1,NR4A1,ESR1,IFNG,BCL2,SRF,RUNX1,RUNX2,PAK1,EGR1,PRKCA,PRKCD,PPP1R15A,NUP153
Caspase cascade in apoptosis(N)	0,0069	52	7	< 0.001	0.0356	APP,ARHGDIB,CASP7,VIM,BCL2,TOP1,SATB1
p38 MAPK signaling pathway(N)	0,0241	181	14	< 0.001	0.0351	JUN,CTLA4,DUSP1,CSNK2A1,HSPB1,NR4A1,ESR1,IFNG,BCL2,SRF,PAK1,EGR1,PRKCA,PRKCD
IL1-mediated signaling events(N)	0,0271	204	15	0,0011	0.0376	JUN,CTLA4,DUSP1,CSNK2A1,HSPB1,NR4A1,ESR1,IFNG,BCL2,SRF,MALT1,PAK1,EGR1,PRKCA,PRKCD
amb2 Integrin signaling(N)	0,0052	39	6	0,0011	0.037	HP,RHOA,PLAU,FN1,GP1BA,MPO
Role of Calcineurin-dependent NFAT signaling in lymphocytes(N)	0,0117	88	9	0,0012	0.04	JUN,CTLA4,CSNK2A1,NR4A1,IFNG,BCL2,EGR1,PRKCA,PRKCD
Decitabine
Gene Set	Ratio of protein in Gene Set	Number of protein in Gene Set	Protein from Network	P-value	FDR	Nodes
regulation of eif-4e and p70s6 kinase(B)	0.0031	23	4	< 0.001	0.005	RPS6KB1,PABPC1,PTEN,DUSP1
