# Supplementary material for: In vivo treatment with epigenetic modulating agents induces transcriptional alterations associated with prognosis and immunomodulation in multiple myeloma
Source: Oncotarget. 2014 Dec 26;6(5):3319–34. doi: 10.18632/oncotarget.3207 (PMC4413656; doi:10.18632/oncotarget.3207)
Supplement: Supplementary file 8 [file oncotarget-06-3319-s008.xls]

## Sheet: Sheet1
Supplementary table S7: Top list of enriched processes and pathways depicted by Pathway-Guide after treatment with quisinostat and decitabine (FDR<0.1).
Quisinostat
Rank	Name	ID	pathway size	probesets on array	nodes	p-value	FDR
1	Transcriptional misregulation in cancer	05202	179	163	21	< 0.001	< 0.001
2	Cytokine-cytokine receptor interaction	04060	264	227	17	< 0.001	0.003097
3	PI3K-Akt signaling pathway	04151	351	332	21	< 0.001	0.003097
4	Regulation of actin cytoskeleton	04810	217	211	15	< 0.001	0.008251
5	Fc gamma R-mediated phagocytosis	04666	89	87	9	< 0.001	0.008692
6	Proteoglycans in cancer	05205	226	220	15	< 0.001	0.008692
7	Chemokine signaling pathway	04062	196	176	13	< 0.001	0.008945
8	Lysosome	04142	123	121	10	0.000543	0.016288
9	MicroRNAs in cancer	05206	270	145	11	0.000603	0.016288
10	Focal adhesion	04510	206	204	13	0.001042	0.025309
11	Amoebiasis	05146	120	113	9	0.001321	0.028554
12	Endocrine and other factor-regulated calcium reabsorption	04961	55	53	6	0.00141	0.028554
13	Osteoclast differentiation	04380	126	117	9	0.001685	0.031492
14	Rheumatoid arthritis	05323	83	81	7	0.002816	0.048375
15	Phagosome	04145	175	152	10	0.003044	0.048375
16	T cell receptor signaling pathway	04660	105	105	8	0.003185	0.048375
17	Natural killer cell mediated cytotoxicity	04650	120	107	8	0.003577	0.051133
18	Pathways in cancer	05200	323	323	16	0.00397	0.05359
Decitabine
Rank	Name	ID	pathway size	probesets on array	nodes	p-value	FDR
1	Fc gamma R-mediated phagocytosis	04666	89	87	5	0.000395	0.091727
2	Transcriptional misregulation in cancer	05202	179	163	6	0.001116	0.091727
3	Leishmaniasis	05140	66	66	4	0.001261	0.091727
