# Supplementary material for: In vivo treatment with epigenetic modulating agents induces transcriptional alterations associated with prognosis and immunomodulation in multiple myeloma
Source: Oncotarget. 2014 Dec 26;6(5):3319–34. doi: 10.18632/oncotarget.3207 (PMC4413656; doi:10.18632/oncotarget.3207)
Supplement: Supplementary file 9 [file oncotarget-06-3319-s009.xls]

## Sheet: Sheet1
Supplementary Table S8: Clinical patient data for age, serum-β2-microglobulin, and bone marrow plasma cell infiltration in the HM-, TT2 and Mulligan-cohort.
Characteristic	HM-cohort (n=206)	TT2-cohort (n=345)	Mulligan-cohort (n=152)
Patient type	Newly-diagnosed	Newly-diagnosed	Relapsed
Age	58,5 [27 – 73]	57 [25 – 77]	61 [34-84]
Monoclonal protein
IgG	120	193	85
IgA	46	93	27
Bence Jones	35	47	34
Asecretory	4	6	2
IgD	1	3	0
NA	0	3	4
Myeloma in ISS stage
I	97	189	67
II	73	86	35
III	33	70	38
NA	3	0	0
Beta-2-microglobulin (mg/l)	2.99 [1.3 – 53.6]	2.9 [1.0 – 38.7]	3.7 [0.25 - 133]
Plasma cells in bone marrow	42 [1 – 100]	42 [4 – 98]	NA
